# Supplementary material for: Effect of tissue microenvironment on fibrous capsule formation to biomaterial-coated implants
Source: Biomaterials. 2021 Jun;273:120806. doi: 10.1016/j.biomaterials.2021.120806 (PMC8135119; doi:10.1016/j.biomaterials.2021.120806)
Supplement: Multimedia component 1 [file mmc1.xml]

<?xml version="1.0" encoding="utf-8" standalone="no"?>
<data>
  <datasets>
    <author>woodrow@uw.edu</author>
    <type>1</type>
    <dataset>
      <name>Effect of tissue microenvironment on fibrous capsule formation to biomaterial-coated implants</name>
      <caption />
      <description>This dataset includes all raw and processed data used in the prepared manuscript "Effect of tissue microenvironment on fibrous capsule formation to biomaterial-coated implants." </description>
      <filetype>
        <name />
      </filetype>
      <filesize />
      <source>0</source>
      <sourcename>Original Data</sourcename>
      <access>
        <type>1</type>
        <name>Data available in data repository</name>
        <reponame>Mendeley Data</reponame>
        <PersistentId>10.17632/cv793bnw35.1</PersistentId>
        <deeplinkurl>http://dx.doi.org/10.17632/cv793bnw35.1</deeplinkurl>
      </access>
    </dataset>
  </datasets>
</data>
